# Supplementary material for: Categorical Analysis of Database Consistency in Reporting Drug–Drug Interactions for Cardiovascular Diseases
Source: Pharmaceutics. 2024 Feb 28;16(3):339. doi: 10.3390/pharmaceutics16030339 (PMC10975099; doi:10.3390/pharmaceutics16030339)
Supplement: Supplementary file 1 [file pharmaceutics-16-00339-s001.zip]

Archive with 1 entries (1 files):
- pharmaceutics-2813966-supplementary-update.pdf
